# Supplementary material for: Two-step widefield fundus fluorescein angiography-assisted laser photocoagulation in pediatric retinal vasculopathy: A pilot study
Source: Front Med (Lausanne). 2022 Aug 23;9:961152. doi: 10.3389/fmed.2022.961152 (PMC9445166; doi:10.3389/fmed.2022.961152)
Supplement: Supplementary file 2 [file Table_1.xlsx]

## Sheet: Table S1
Case No.	Sex	Age (months)	GA(weeks)	BW(grams)	Diagnosis	Eyes underwent FFA	FFA	Treatment	Follow-up duration	Low-dose(LD) FFA	Reduced-dose(RD) FFA	What's more in RD FFA	Efficient to show all the NV	Efficient to show all the abnormal vessels (despite of avascular zone)	Efficient to show all the non-perfusion areas	Relaser after RD FFA,and the reason
1	M	4.5	33.5	1950	Coats disease OD	OU	20191211	OU LD-FFA + OD LIO + OU RD-FFA + OD IVR	29.2	OD: telangiectasia, vessels dilatation, vessels tortuosity (T, SN); peripheral avascular zone (T). OS:obsecure image, sparse posterior vessles.	OD: telangiectasia, vessels dilatation, vessels tortuosity, microaneurysms, vessels fluorescence staining, capillary dropout,peripheral avascular zone (T, SN) ; OS-Normal.	OD: Microaneurysms,vessls fluorosence staining,capillary dropout (T,SN), peripheral avascular zone (SN).	OU:NA	OD:No; OS-NA.	OD:No; OS:NA.	OD:No; OS:NA.
2	M	3.1	39	3250	FEVR OU	OD	20191224	OS lensectomy+vitrectomy; OD LD-FFA + OD LIO + OU RD-FFA	28.7	OD: supernumerous vascular branching,NV, fluoreoscein leakage,peripheral avascular zone(T).	OD: absence of the FAZ; supernumerous vascular branching,NV, fluorescein leakage(T), bulbous vascular terminals and peripheral avascular zone(360°).	OD: absence of the FAZ;bulbous vascular terminals (360°) and peripheral avascular zone(S,N,I).	OD:Yes	OD: No	OD: No	OD: No
3	F	3	39	3950	IPR OD	OU	20200108	OU LD-FFA+ OD LIOr+ OU RD-FFA+OD relaser	28.3	OD: supernumerous vascular branching,vessels dilatation, vessels tortuosity(N);peripheral avascular zone(N, I). OS: obsecure image, sparse posterior vessles.	OD: supernumerous vascular branching, vessels dilatation, vessels tortuosity and peripheral avascular zone (360°); microaneurysms, vessels fluorosence staining(I); abnomal FAZ. OS : peripheral avascular zone(IT)	OD: supernumerous vascular branching(S,I,T);peripheral avascular zone(S,T);microaneurysms and vessels fluorosence staining(I);abnomal FAZ. OS : peripheral avascular zone(IT).	OU:NA	OD:No; OS:NA.	OD:No; OS:No.	OD: Yes, RD revealed more abnormal vessels and non-perfusion areas; OS: NA.
4	F	11	38	3250	FEVR OU	OS	20191206	OD lensectomy+vitrectomy; OS LD-FFA+ OS LIO+ OS RD-FFA	29.3	OS: NV, fluoreoscein leakage of the retinal fold in posterior pole,dragged disc, avascular zone in the posterior retina.	OS: NV, fluoreoscein leakage of the retinal fold in posterior pole, avascular zone in the posterior retina, supernumerous vascular branching and peripheral avascular zone(360°); bulbous vascular terminals (IN);dragged disc;absence of FAZ.	OS: supernumerous vascular branching and peripheral avascular zone(360°); bulbous vascular terminals (IN);absence of FAZ.	OS: Yes	OS:No	OS:No	OS:No
5	M	7	32.4	2000	FEVR OU	OU	20191225	OU LD-FFA+OU laser+ OU RD-FFA + OD relaser	28.7	OU: NV, fluorescein leakage,peripheral avascular zone(T).	OU: peripheral avascular zone and bulbous vascular terminals (T,N,I); supernumerous vascular branching and distinct pruning of vessels (360°), NV, fluorescein leakage(T). OD: local fluorescein leakage (N).	OU:peripheral avascular zone(N,I); bulbous vascular terminals (T,N,I);supernumerous vascular branching and distinct pruning of vessels (360°). OD: local fluorescein leakage (N).	OU:Yes.	OU:No.	OU:No.	OD: Yes, OD abnormal vessels with local fluorescein leakage(N); OS:No.
6	F	6.4	39	2800	FEVR OU	OU	20200115	OU LD-FFA+OD laser+ OU RD-FFA + OD IVR	28	OD: NV, fluorescein leakage, peripheral avascular zone,supernumerous vascular branching (T); dragged-disc. OS: Retinal detachment.	OD: NV, fluorescein leakage(T); peripheral avascular zone, supernumerous vascular branching, bulbous vascular terminals (360°); dragged-disc. OS: Retinal detachment, diffuse flurosceince leakage.	OD: peripheral avascular zone(N,I,S);supernumerous vascular branching and bulbous vascular terminals (360°). OS: diffuse flurosceince leakage.	OD:Yes;OS:NA	OD:Yes;OS:NA	OD:No; OS:NA	OD:No; OS:NA
7	F	10	39	3700	RD OS	OD	20200107	OS lensectomy+vitrectomy; OD LD-FFA+ OD RD-FFA	28.3	OD:obsecure image, sparse posterior vessles.	OD: Normal.	OD:Normal vessels with details	OD:NA	OD:NA	OD:NA	OD:NA
8	M	5	38	3600	IPR OD	OU	20200325	OU LD-FFA+OD LIO+ OU RD-FFA	25.7	OD: supernumerous vascular branching, NV, venous-venous anastomoses. fluorescein leakage, peripheral avascular zone(T). OS: obsecure image with normal disc and sparse posterior vessels.	OD: supernumerous vascular branching, venous-venous anastomoses,peripheral avascular zone and messy vessels (ST,T,I); NV, fluorescein leakage(T); absence of the FAZ. OS- Normal.	OD: venous-venous anastomoses,peripheral avascular zone and messy vessels (ST,I); absence of the FAZ. OS:Normal vessels with details	OD:Yes; OS:NA	OD:No;OS:NA	OD:No;OS:NA	OD:No;OS:NA
9	M	97	37	3500	FEVR OU	OS	20200122	OD lensectomy+vitrectomy; OS LD-FFA+ OS RD-FFA	27.8	OS: supernumerous vascular branching, vessels tortuosity , fine vessels, the peripheral vessels were obsecure(360°).	OS:supernumerous vascular branching, vessels tortuosity , fine vessels(360°); peripheral avascular zone(T) .	OS:peripheral avascular zone (T).	OS:NA	OS:No	OS:No	OS:No
10	F	61	39	3200	IPR OU	OU	20200415	OU LD-FFA+OS LIO+OU RD-FFA+ OD supplementary LIO	25	OD:obsecure image, sparse posterior vessles; OS: dragged-disc, vessels dilatation,vessels tortuosity,messy vessels with fluorescein leakage, and peripheral avascular zone(T).	OD:vessels tortuosity, messy vessel in the periphery(ST); peripheral avascular zone (ST,T,IT). OS:dragged-disc, vessels dilatation,vessels tortuosity,messy vessels, fluorescein leakage, telangiectasis(T); peripheral avascular zone(T, ST).	OD:vessels tortuosity and messy vessel in the periphery(ST); peripheral avascular zone (ST,T,IT). OS: telangiectasis(T); peripheral avascular zone(ST).	OU:NA	OD: No;OS:No	OD:No;OS:No	Yes; OD, more more abnormal vessels and non-perfusion areas
11	F	5	32.6	1850	FEVR OU	OU	20200624	OU LD-FFA+ OU LIO + OU RD-FFA +OU IVR	22.7	OU: peripheral avascular zone,supernumerous vascular branching(360°); scattered old laser spots in non-perfusion areas(T); NV,fluorescein leakage(T,N,S).	OU: peripheral avascular zone,supernumerous vascular branching(360°); many old laser spots in non-perfusion areas(T);NV,fluorescein leakage(T,N,S,I); absence of the FAZ. OS: dragged-disc, PFV(+).	OU: ,absence of the FAZ;. OS: dragged-disc, PFV(+),more laser spots.	OU:Yes.	OU:No, almost there	OU:No, almost there	OU:No
12	M	60	40	3800	Coats disease OD	OU	20200415	OU LD-FFA+OD LIO+OU RD-FFA+OD relaser	26	OD: telangiectasia, and peripheral avascular zone (I,ST,S),vessels dilatation( (I,ST,S,N). OS:obsecure image, sparse posterior vessles	OD: telangiectasia, vessels dilatation,microaneurysms,capillary dropout, peripheral avascular zone (360°). OS:Normal vessels.	OD: telangiectasia, vessels dilatation,microaneurysms and peripheral avascular zone, capillary dropout (360°). OS:Normal vessels.	OU:NA	OD:No;OS:NA	OD:No;OS:NA	Yes, OD abnormal vessels with local fluorescein leakage(N)
Abbreviations: F: female; FEVR: familial exudative vitreoretinopathy; FAZ: foveal avascular zone;FFA: fundus fluorescein angiography; I: inferior; IN: inferior-nasal; IT: inferior-temporal; IPR: incontinentia pigmenti-associated retinopathy; IVR: intravitreal injection of Ranibizumab; LD-FFA: low dose-fundus fluorescein angiography; LIO: laser indirect ophthalmoscope; M: male; N: nasal; NA: not a…
